# Supplementary material for: An Alternative Approach to ChIP-Seq Normalization Enables Detection of Genome-Wide Changes in Histone H3 Lysine 27 Trimethylation upon EZH2 Inhibition
Source: PLoS One. 2016 Nov 22;11(11):e0166438. doi: 10.1371/journal.pone.0166438 (PMC5119738; doi:10.1371/journal.pone.0166438)
Supplement: S4 Table — (XLSX) [file pone.0166438.s015.xlsx]

## Sheet: Tags
Table S4. ChIP sequencing tags mapped to human and D. melanogaster genomes and calculation of correction factors
File/Sample name	C89	C90	C91	C74	C75	C76	C7	C8	C9	G3	G4	G87	G89	G90	G93	G76	G77
ChIP target	H3K9me3	H3K9me3	H3K9me3	H3K27me3	H3K27me3	H3K27me3	H3K27me3	H3K27me3	H3K27me3	H3K27me3	H3K27me3	H3K4me3	H3K4me3	H3K27me3	H3K27me3	H3K4me3	H3K4me3
Treatment	DMSO	CPI-360	CPI-360	DMSO	CPI-360	CPI-360	DMSO	CPI-360	CPI-360	DMSO	GSK126	DMSO	GSK126	DMSO	GSK126	DMSO	GSK126
Days of treatment	8	4	8	8	4	8	8	4	8			5	5	5	5	5	5
Replicate	R1	R1	R1	R2	R2	R2	R1	R1	R1	R1	R1	R1	R1	R2	R2	R2	R2
Cell line	KARPAS-422	KARPAS-422	KARPAS-422	KARPAS-422	KARPAS-422	KARPAS-422	KARPAS-422	KARPAS-422	KARPAS-422	PC9	PC9	PC9	PC9	PC9	PC9	PC9	PC9
Tags mapped to entire dm3 genome (168,736,537 bp)	2282286	2225549	1910591	831594	2546048	2795780	102791	189437	430485	1188937	4220372	5227335	6418635	1930359	6588506	1164449	1799943
Tags mapped to H2Av peak regions (15,942,729 bp)	899107	907080	724881	187708	458158	743626	26469	45797	113733	221482	762304	2083314	2508150	366328	856825	536549	826485
Tags mapped to H3K27me3 peak regions (34,740,761 bp)	391267	353396	355891	279294	994928	840589	26738	54561	116134	412057	1496421	883215	1129938	660025	2535810	157781	246510
Correction factor based on all dm3 alignments		0.97514	0.837139		3.06165	3.36195		1.84293	4.18796		3.5497		1.2279		3.4131		1.54575
Correction factor based on H2Av peak regions		1.00887	0.806223		2.4408	3.96161		1.73021	4.29684		3.44183		1.20392		2.33896		1.54037
Correction factor based on H3K27me3 peak regions		0.903209	0.909586		3.5623	3.00969		2.04058	4.34341		3.63159		1.27935		3.84199		1.56236
Fly tags	2282286	2225549	1910591	831594	2546048	2795780	102791	189437	430485	1188937	4220372	5227335	6418635	1930359	6588506	1164449	1799943
Human tags	15207558	18217102	13381301	30535283	28694107	28574760	12350863	12679768	17671089	22029995	18059775	23582443	24212105	30975187	20692708	4025976	5410078
Scaled human tags (all dm3 alignments)	15207558	1.86815e+07	1.59846e+07	30535283	9.37211e+06	8.49945e+06	12350863	6.88021e+06	4.21949e+06	22029995	5.08769e+06	23582443	1.97183e+07	30975187	6.06273e+06	4025976	3.49998e+06
Global signal relative to DMSO (all dm3)		1.22844	1.05109		0.306927	0.278349		0.557063	0.341636		0.230944		0.836145		0.195729		0.869349
Scaled human tags (H2Av)	15207558	1.8057e+07	1.65975e+07	30535283	1.1756e+07	7.21291e+06	12350863	7.32844e+06	4.11258e+06	22029995	5.24714e+06	23582443	2.0111e+07	30975187	8.84699e+06	4025976	3.51219e+06
Global signal relative to DMSO (H2Av regions)		1.18737	1.0914		0.384998	0.236216		0.593355	0.332979		0.238182		0.852796		0.285615		0.872382
Scaled human tags (H3K27me3)	15207558	2.01693e+07	1.47114e+07	30535283	8.05495e+06	9.49425e+06	12350863	6.21381e+06	4.06849e+06	22029995	4.97297e+06	23582443	1.89254e+07	30975187	5.38593e+06	4025976	3.46277e+06
Global signal relative to DMSO (H3K27me3 regions)		1.32627	0.967375		0.263791	0.310927		0.503107	0.329409		0.225736		0.802519		0.173879		0.860107

## Sheet: Sample info
ID	Full sample names	Source of tag numbers
C89	01_2264CP_KARPAS-422_DMSO_8d_H3K9me3_dm3_i89	AM Constellation Spike-in final samples.xlsx
C90	02_2264CP_KARPAS-422_EZH2i_4d_H3K9me3_dm3_i90	AM Constellation Spike-in final samples.xlsx
C91	03_2264CP_KARPAS-422_EZH2i_8d_H3K9me3_dm3_i91	AM Constellation Spike-in final samples.xlsx
C74	28_2264CP_KARPAS-422_DMSO_8d_H3K27me3_dm3_i74	AM Constellation Spike-in final samples.xlsx
C75	29_2264CP_KARPAS-422_EZH2i_4d_H3K27me3_dm3_i75	AM Constellation Spike-in final samples.xlsx
C76	30_2264CP_KARPAS-422_EZH2i_8d_H3K27me3_dm3_i76	AM Constellation Spike-in final samples.xlsx
C7	01_KARPAS-422_8dDMSO_H2Av_dm3_i7	AM CP Spike-in-2 Seq stats 18550.xlsx
C8	02_KARPAS-422_4dEZH2i_H2Av_dm3_i8	AM CP Spike-in-2 Seq stats 18550.xlsx
C9	03_KARPAS-422_8dEZH2i_H2Av_dm3_i9	AM CP Spike-in-2 Seq stats 18550.xlsx
G3	1_PC9_control_H2Av[H3K27me3]_Dmspike_dm3_i3	AM Genentech Spike-in all samples.xlsx
G4	2_PC9_EZH2inh_H2Av[H3K27me3]_Dmspike_dm3_i4	AM Genentech Spike-in all samples.xlsx
G87	15_PC9_control_H3K4me3_Dmspike_dm3_i87	AM Genentech Spike-in all samples.xlsx
G89	16_PC9_EZH2inh_H3K4me3_Dmspike_dm3_i89	AM Genentech Spike-in all samples.xlsx
G90	17_PC9_control_H3K27me3_Dmspike_dm3_i90	AM Genentech Spike-in all samples.xlsx
G93	18_PC9_EZH2inh_H3K27me3_Dmspike_dm3_i93	AM Genentech Spike-in all samples.xlsx
G76	9_PC9_control_H3K4me3_Dmspike_dm3_i76	AM Genentech Spike-in all samples.xlsx
G77	10_PC9_EZH2inh_H3K4me3_Dmspike_dm3_i77	AM Genentech Spike-in all samples.xlsx
